# Supplementary material for: KPT330 improves Cas9 precision genome- and base-editing by selectively regulating mRNA nuclear export
Source: Commun Biol. 2022 Mar 17;5:237. doi: 10.1038/s42003-022-03188-0 (PMC8931069; doi:10.1038/s42003-022-03188-0)
Supplement: Supplementary file 4 — Supplementary Data 1 [file 42003_2022_3188_MOESM4_ESM.xlsx]

## Sheet: Fig.1
Fig1d	Inhibition
	HBB			RUNX1
KPT185	0.375855	0.365203	0.370726	0.3483	0.3465	0.3761
KPT276	0.469753	0.412941	0.414519	0.3393	0.2607	0.3923
KPT330	0.410968	0.372699	0.404656	0.1686	0.169	0.1601
KPT335	0.356917	0.30839	0.380195	0.3006	0.3227	0.3869
KPT8602	0.355339	0.387691	0.360863	0.3258	0.3218	0.3545

## Sheet: Fig. 2
Fig2a	Cas9 mRNA (cytoplasm-to-total ratio)
	EMX1			AAVS1
Mock	0	0	0	0	0	0
Cas9-KPT330	58.3737	50.5575	50.7923	83.0418	80.6338	77.0659
Cas9+KPT330	4.75245	4.67955	3.28712	17.2932	16.1327	21.716
Fig2b	Relative cytoplasmic Cas9 mRNA
	KPT185			KPT276			KPT330			KPT335			KPT8602
0.5mM	89.6342	84.6861	69.8486	40.4455	39.3894	48.7331	27.1137	28.7708	29.3234	47.8748	36.4442	54.7025	44.4352	42.2068	30.5247
2.25mM	54.3163	39.5234	32.587	27.5074	35.2495	39.5363	18.8788	14.2845	12.6607	25.962	16.6895	19.1102	27.5279	28.2123	20.6857
10mM	23.6805	6.06374	7.82657	58.7348	60.4052	40.5973	7.03475	6.91259	6.68837	32.8889	15.1126	17.0737	6.88273	2.92467	9.34904
Fig2d	XPO1 expression (Normalized to b-actin)
	NC			siXPO1
KPT330(0 nM）	11.561	8.6498	10.8312	3.4786	5.09091	5.58298
KPT330(500 nM）	12.8396	16.2082	15.3339	10.1375	6.1724	8.57179
Fig2e	Cytoplasmic Cas9 mRNA (Normalized to b-actin)
	NC			siXPO1
KPT330(0 nM）	10.4881	9.53458	10.2108	10.3352	9.64253	13.2225
KPT330(500 nM）	4.5863	3.56443	6.17587	2.24484	1.54283	2.02027
Fig2f	Fold enrichment of Cas9 Mrna (relative to lgG control)
	HuR		LRPPRC
KPT330-	16.7138	78.1455	147.825	450.849
KPT330+	106.189	248.773	71.8193	311.447

## Sheet: Fig. 3
Fig3a	Specificity(on:off)
	HBB			RUNX1
(-)KPT	2.92	2.75	2.72	1.93136	1.97458	1.5546
KPT185	4.34	4.24	4.46	1.54543	2.75111	3.38525
KPT276	3.29	3.8	3.84	2.95158	2.92054	2.88092
KPT330	4.52	7.08	6.35	2.82635	2.88744	2.85969
KPT335	4.76	5.08	4.12	2.83425	2.8455	3.14913
KPT8602	4.53	3.57	3.61	4.14746	2.91621	3.63425
Fig3b	AAVS1
	On target %Gene modification			Off target %Gene modification			Specificity(on:off)
(-)KPT	53.32	53.99	56.396	14.59	16.15	15.86	3.65456	3.17152	3.40416
KPT330	40.5827	38.7436	44.2609	3.22621	5.51759	3.54548	12.579	7.02184	12.4838
KPT8602	55.27	53.11	47.59	8.64	13.09	10.88	5.45961	4.83784	5.10746
AcrIIA4	19.6	17.9	17.11	3.59	3.7	3.35	3.95658	3.66727	3.75139
AcrIIC1	55.57	58.73	58.87	17.41	19.31	18.39	3.19184	3.04143	3.2012
AcrIIC3	59.23	60.51	60.66	14.97	16.5	16.17	3.95658	3.66727	3.75139
Fig3c	EMX1-2
	On target %Gene modification			Off target %Gene modification			Specificity(on:off)
(-)KPT	22.23	22.53	20.86	2.05	2.07	1.94	10.8661	10.907	10.7526
KPT330	16.6194	13.4	17.17	1.0406	0.85	1.08	15.971	15.7282	15.843
KPT8602	13.12	13.01	12.58	1.07102	0.94	0.96	12.25	13.8404	13.1042
AcrIIA4	7.4	7.04	7.19	0.41	0.67	0.53	18.0488	10.5075	13.566
AcrIIC1	19.46	19.42	19.84	1.68	2.07	1.87	11.5833	9.38164	10.6096
AcrIIC3	16.91	17.12	14.37	1.94	2.1	1.97	8.7165	8.15238	7.29442
Fig3d	HBB
	On target %Gene modification			Off target %Gene modification			Specificity(on:off)
(-)KPT	20.31	19.9	17.61	6.07	5.6	6.2	3.35	3.55	2.84
KPT330	11.31	12.04	11.43	2.5	1.7	1.8	4.52	7.08	6.35
KPT8602	10.66	10.35	11.24	2.2	2.2	2.5	4.84	4.71	4.49
AcrIIA4	4.11	5.07	4.75	1	1	1	4.11	5.07	4.75
AcrIIC1	20.71	20.35	21.51	3.5	3.3	4.8	5.92	6.17	4.48
AcrIIC3	18.75	23.16	21.1	4.4	5.3	5.5	4.26	4.37	3.84
Fig3e	FAT
	On target %Gene modification			Off target %Gene modification			Specificity(on:off)
(-)KPT	27.56	28.06	27.15	2.26	2.07	2.1	12.22	13.53	12.9
KPT330	13.33	13.93	13.91	0.8	0.98	0.82	16.57	14.27	16.88
KPT8602	15.11	14.57	13.62	1.13	0.85	0.89	13.41	17.04	15.34
AcrIIA4	2.29	2.87	2.91	0.3	0.26	0.36	7.67	10.86	8.08
AcrIIC1	24.17	24.46	25.83	1.89	2.88	2.72	12.79	8.5	9.51
AcrIIC3	23.95	23.01	24.41	2.21	2.33	2.9	10.82	9.88	8.42
Fig3f	EMX1-3
	On target %Gene modification			Off target %Gene modification			Specificity(on:off)
(-)KPT	41.8	42.61	42.13	2.44	2.32	2.36	17.1312	18.3664	17.8517
KPT330	31.48	30.67	31.32	1.06	1.14	0.95	29.6981	26.9035	32.9684
KPT8602	34.66	34.15	33.04	1.38	1.04	1.02	25.1159	32.8365	32.3922
AcrIIA4	15.49	14.76	12.43	0.28	0.26	0.37	55.3214	56.7692	33.5946
AcrIIC1	50.2	51.84	50.82	2.12	3.04	2.93	23.6792	17.0526	17.3447
AcrIIC3	46.9	48.14	49.16	2.35	2.6	3.18	19.9575	18.5154	15.4591

## Sheet: Fig. 4
Fig4a	% Inhibition
	HEK293T BE3 TIGIT and HHAT sites									HEK293T A3A PD-L1 sites
SINEs	On-target (C4-C8)				Off-target (C1-C3,C9-C20)					On-target (C4-C8)		Off-tarrget9C1-C3,C9-C20
185	41.6386	41.0235	42.294	31.2826	100	33.9285	100	100		30.7225	28.3434	37.0724	35.3189
276	24.3948	27.5517	30.2506	13.3257	100	34.9889	53.1356	100	-30.5414	27.4993	28.7375	26.4234	32.9613
330	37.7325	40.567	45.9613	38.7997	100	47.2522	63.743	100	82.2382	36.9165	37.0913	45.4774	45.1291
335	38.9527	40.686	36.4743		100	35.8488				43.7181	43.8152	46.7492	49.2674
8602	42.5987	44.5438	47.4925	37.5589	100	46.2266	100	100		37.2711	36.3467	41.1096	43.9677
Fig4b	% Inhibition
	KPT330-					KPT330+
293T-FBN1-C1	7.67044	8.65448	7.98348	7.29014	7.23838	5.81731	5.34039	4.72057	6.40311	3.62108
293T-FBN1-C4	16.2878	17.4866	16.2958	16.3244	15.8332	14.5633	14.1975	13.525	14.953	11.6878
293T-FBN1-C12	1.39035	1.60011	1.46067	1.51318	1.44953	0.85571	0.860087	0.833945	0.908163	0.340954
293T-FBN1-C14	0.537234	0.579595	0.648907	0.639088	0.593589	0.340227	0.351352	0.274846	0.349283	0.199691
293T-FBN1-C15	0.838063	0.84014	0.82456	0.804303	0.742253	0.462502	0.502362	0.410769	0.513047	0.2244
	% Inhibition
	On-target(C4)	Out-of-window(C1,C12,C14-C15)
	16.1761	33.3046	48.7599	49.46	47.8164
Fig4c	% Normalized Editing
	KPT-			KPT185			KPT276			KPT330			KPT335			KPT8602
RNF2	101.082	100.309	98.7635	90.881	86.2442	87.9444	97.2179	84.3895	89.3354	78.3617	86.8624	78.3617	83.7713	80.6801	72.9521	84.0804	81.4529	81.762
HEK3	98.7156	106.055	95.2294	86.2385	85.5046	86.9725	99.0826	84.9541	91.1927	91.9266	82.5688		79.4495	82.5688	87.7064	89.5413	88.8073	89.5413
HEK4	93.9338	110.11	95.9559	46.875	50.5515	70.0368	54.4118	52.9412	63.4191	44.4853	45.0368	48.8971	52.7574	50.9191	57.7206	47.7941	48.3456	51.2868
EMX1	91.954	99.4253	108.429	104.598	141.954	86.7816	65.5172	80.2682	87.3563	66.4751	73.5632	90.613	77.3946	79.6935	79.6935	67.6245	76.4368	74.9042
COMP	94.046	101.894	103.924	59.4046	54.2625	63.3288	66.9824	68.4709	74.8308	65.6292	46.9554	60.3518	56.4276	63.3288	61.9756	68.8769	82.2733	69.1475

## Sheet: SI Fig.2
SI Fig 2a
KPT185		KPT276		KPT330		KPT335		KPT8602
Log(mM)	%normalized EGFP action	Log(mM)	%normalized EGFP action	Log(mM)	%normalized EGFP action	Log(mM)	%normalized EGFP action	Log(mM)	%normalized EGFP action
1	1.6	2	3.96338	2	1.55403	2	2.12023	2	0
0	4.79	1	4.32478	1	5.66197	1	2.66233	1	2.32502
-1	27.66	0	7.98699	0	3.98747	0	1.99976	0	3.3249
-2	45	-0.30103	8.64956	-0.30103	2.66233	-0.30103	2.66233	-0.30103	2.99964
-3	49	-1	17.2991	-1	7.98699	-1	8.3243	-1	21.6359
-4	40.7	-1.30103	21.9612	-1.30103	25.2861	-1.30103	8.3243	-1.30103	21.6359
		-1.60206	27.9484	-1.60206	27.9484	-2	24.2983	-1.60206	41.2601
		-2	28.9483	-2	43.9224	-3	44.2597	-2	44.2597
		-3	37.6099	-3	40.9348			-3	28.6231
SI Fig 2b	% Inhibition
EMX1-1			EMX1-2			AAVS1			HBB
81.7	79.7	84	93.3	97.5	95.4	83.9	97.2	95	85.6	82.9	75.3
SI Fig 2c	% Inhibition
	KPT185			KPT276			KPT330			KPT335			KPT8602
AAVS1	75.56	85.17	78.87	59.55	58.65	57.85	89.83	91.02	88.39	71.85	89.84	87.96	92.84	84.04	99.73
EMX1-2	100	100	100	100	100	100	71.46	79.17	90.81	81.94	89.2	78.59	100	100	100
HBB	96.99	91.72	96.23	96.99	91.72	96.23	89.78	94.02	90.92	67.15	58.69	64.68	95.7	93.91	94.04

## Sheet: SI Fig.3
SI Fig 3b	% Gene modification
	KPT330-			KPT330+
EMX1-1	44	41	40	36	33	32
AAVS1	39.9	35	35.4	25.6	22.3	31.5
SI Fig 3c	% Modification
	KPT330-			KPT330+
EMX1	21.2	21.4	16	21.9	18.7	13.7
AAVS1	15.4	12.7	15.1	11.7	10.9	14
VEGFA	5.5	7.3	7.6	5.3	5.6	5.6

## Sheet: SI Fig.4
SI Fig 4a	HBB
	On target %Gene modification			Off target %Gene modification
(-)KPT	25.18	24.96	25.9	8.64	9.07	9.53
KPT185	15.82	16.09	15.95	3.65	3.8	3.58
KPT276	13.44	14.88	14.84	4.09	3.92	3.87
KPT330	14.93	15.9	15.09	3.3	2.24	2.38
KPT335	16.3	17.53	15.71	3.42	3.45	3.82
KPT8602	16.34	15.52	16.2	3.61	4.35	4.49
	RUNX1
	On target %Gene modification			Off target %Gene modification
(-)KPT	24.11	22.99	19.69
KPT185	14.51	14.55	13.89
KPT276	14.71	16.46	13.53
KPT330	18.51	18.5	18.7
KPT335	15.57	15.08	13.65
KPT8602	15.01	15.1	14.37
SI Fig 4b	% Inhibition On-target editing
	Hela AAVS1			HEK293 EMX1-2			HEK293 HBB			HEK293 FAT			HEK293 EMX1-3
KPT330	23.2	26.68	16.24	24.02	38.74	21.5	41.32	37.53	40.7	51.69	49.51	49.58	25.37	27.29	25.75
KPT8602	-4.59	-0.51	9.94	40.02	40.52	42.49	44.69	46.3	41.68	45.23	47.19	50.63	17.83	19.04	21.67
AcrIIA4	62.91	66.13	67.62	66.17	67.81	67.13	78.68	73.69	75.35	91.7	89.6	89.45	63.28	65.01	70.53
AcrIIC1	-5.16	-11.14	-11.41	11.03	11.21	9.29	-7.45	-5.59	-11.61	12.4	11.34	6.38	-19.01	-22.9	-20.48
AcrIIC3	-12.09	-14.51	-14.8	22.69	21.73	34.3	2.72	-20.17	-9.48	13.19	16.6	11.53	-11.19	-14.13	-16.55
SI Fig 4c	% Inhibition
	HBB			EMX1-2			AAVS1-S3
On-target	77.44	74.86	81.23	87.72	89.92	93.4	75.58	68.08	68.66
Off-tearget	100	100	100	100	100	100	100	100	100

## Sheet: SI Fig.5
SI Fig 5a	% Mutation frequency
	On target				Off target
	(-)KPT-1	(-)KPT-2	(+)KPT-1	(+)KPT-2	(-)KPT-1	(-)KPT-2	(+)KPT-1	(+)KPT-2
-20	0.29	0	0.11	0.41	0	0	0	0
-19	0.29	0.12	0.11	0.41	0	0	0	0
-18	0.53	0.12	0.3	0.72	0	0	0	0
-17	0.53	0.12	0.3	0.72	0	0	0	0
-16	0.53	0.12	0.3	0.72	0	0	0	0
-15	0.53	0.12	0.3	0.72	0	0	0	0
-14	0.53	0.26	0.3	1.03	0	0	0	0
-13	0.53	0.12	0.3	0.72	0	0	0	0
-12	0.65	0.26	0.43	1.27	0	0	0	0
-11	1.23	0.4	0.79	1.44	0	0	0	0
-10	1.23	0.59	0.79	1.44	0	0	0	0
-9	1.46	1.33	0.94	1.88	0	0	0	0
-8	1.46	1.46	0.79	1.88	0	0	0	0
-7	1.9	1.45	0.79	2.94	0	0	0	0
-6	2.04	1.67	1.01	2.94	0	0	0	0
-5	1.9	1.59	0.79	2.94	0	0	0	0
-4	1.9	1.45	0.79	2.94	0	0	0	0
-3	1.9	1.91	1.44	3.3	0	0	0	0
-2	1.9	1.69	1.44	3.3	0	0	0	0
-1	14.27	14.02	15.2	14.34	0	0	0	0
0	14.97	14.47	16.14	15.16	0	0	0	0
1	14.97	14.47	16.14	15.16	0	0	0	0
2	14.97	14.47	16.14	15.16	0	0	0	0
3	15.24	15.01	16.14	15.9	0	0	0	0
4	16.87	15.86	16.54	16.94	0.21	0.24	0	0
5	16.99	16.05	16.54	16.94	0.21	0.24	0	0
6	17.1	16.03	16.67	16.94	0.21	0.24	0	0
7	16.87	16.03	16.69	16.94	0.21	0.24	0	0
8	18.06	17.42	18.34	17.77	0.21	0.24	0	0
9	18.76	18.43	18.34	18.67	0.39	0.39	0	0
10	18.76	19.16	18.86	19.28	0.39	0.39	0	0
11	19.13	19.16	18.86	20.13	0.39	0.39	0	0
12	18.96	19.37	19.01	20.61	0.39	0.39	0	0
13	19.74	19.92	19.45	21.62	0.72	0.76	0.16	0.15
14	21.15	20.82	20.09	22.69	1.19	1.2	0.3	0.3
15	21.46	21.13	20.09	22.81	1.41	1.45	0.3	0.3
16	22.52	22.22	21.41	24.06	1.72	1.74	0.52	0.49
17	22.7	21.45	23.07	23.68	0.8	0.81	0.3	0.3
18	22.7	21.45	23.07	23.68	0.33	0.37	0.16	0.15
19	22.7	21.45	23.07	23.68	0.33	0.37	0.16	0.15
20	22.7	21.45	23.07	23.68	0	0	0	0
21	22.7	21.45	23.07	23.68	0	0	0	0
22	22.7	21.45	23.07	23.68	0	0	0	0
23	9.85	8.59	9.55	11.63	0	0	0	0
24	9.55	7.19	8.91	11.46	0	0	0	0
25	6.26	5.7	8.72	10.98	0	0	0	0
26	3.97	3.36	6.45	8.31	0	0	0	0
27	3.85	3.18	6.32	7.76	0	0	0	0
28	3.85	2.94	6.32	6.94	0	0	0	0
29	4.04	2.49	6.32	5.57	0	0	0	0
30	4.85	1.76	6.75	5.57	0	0	0	0
31	4.11	1.76	6.32	5.57	0	0	0	0
32	2.88	0	6.32	3.93	0	0	0	0
33	3.83	1.28	6.7	5.41	0	0	0	0
34	1.94	0	5.38	3.93	0	0	0	0
35	1.94	0	5.38	3.93	0	0	0	0
36	1.94	0	5.38	3.93	0	0	0	0
37	0.31	0	1.76	1.82	0	0	0	0
38	0.31	0	1.76	1.82	0	0	0	0
39	0.31	0	1.76	1.21	0	0	0	0
40	0.31	0	1.76	1.21	0	0	0	0
SI Fig 5b	Normalized read counts
Indel length	（-)KPT Del		（-)KPT Ins		（+)KPT Del		（+)KPT Ins
1-5	20	0	149	140	0	0	145	86
6-10	222	118	37	0	0	0	0	0
11-15	141	90	0	0	0	968	0	0
16-20	119	335	0	0	518	1655	0	0
21-25	70	101	0	0	64	26	0	0
26-30	58	54	0	0	59	0	0	0
31-35	163	0	0	0	52	206	0	0
>35	0	0	12	50	0	50	15	99
SI Fig 5c	% Indel
Frame phase	(-)KPT		(+)KPT
3N	68.6	62.5	67.2	64.1
3N+1	12.6	11	12.2	16.6
3N+2	18.7	26.4	20.6	19.3

## Sheet: SI Fig.6
SI Fig 6a	HEK293 HBB 500nM leptomycin B
	% Inhibition
On-target	57.84	51.18
Off-target	58.09	63.15
SI Fig 6b	HEK293 HBB 100nM leptomycin B
	% Inhibition
On-target	27.86	15.29	5.05
Off-target	47.42	38.14	32.89
	HEK293 HBB
	Specificity (on:off)
0nM leptomycin B	3.54601	3.72381	3.51368
100nM leptomycin B	4.92941	4.92	5.08295
	HEK293 EMX1-2 100nM leptomycin B
	% Inhibition
On-target	4.38	-5
Off-target	29.97	38.17
	HEK293 EMX1-2
	Specificity (on:off)
0nM leptomycin B	14.0659	16.48
100nM leptomycin B	20.7658	25.8265

## Sheet: SI Fig.7
SI Fig 7a	COMMD7
	%C-to-T conversion
Editing positions	(-)KPT330			(+)KPT330
C3	0.163694	0.199761	0	0.15882	0.169214	0.187004
C5	6.18571	7.98162	6.14906	4.31827	4.13366	4.22493
C8	0.254695	0.300469	0.241255	0.202119	0.200916	0.190278
	GATAD2A
	%C-to-T conversion
Editing positions	(-)KPT330			(+)KPT330
C3	0.727525	0.669642	0.642342	0.570347	0.449103	0.407213
C5	13.4331	12.8968	12.1527	8.82216	7.10446	6.18753
C7	14.3956	13.8034	12.9614	10.0208	8.0405	6.90731
C16	1.00618	0.95073	0.885988	0.557906	0.458622	0.372612
C17	0.295712	0.296848	0.283856	0.143134	0	0
	FAM171B
	%C-to-T conversion
Editing positions	(-)KPT330			(+)KPT330
C8	0.727525	0.669642	0.642342	0.570347	0.449103	0.407213
SI Fig 7b
	HHAT
	%C-to-T conversion
Editing positions	(-)KPT			(+)KPT185			(+)KPT276			(+)KPT330			(+)KPT335			(+)KPT8602
C2	0.199952	0.221285	0.234942	1e-05	1e-05	1e-05	1e-05	1e-05	1e-05	1e-05	1e-05	1e-05	1e-05	1e-05	1e-05	1e-05	1e-05	1e-05
C3	6.79539	7.1024	7.46837	3.90332	3.96308	4.076	4.50208	4.07048	3.8483	2.38124	2.0491	1.99065	3.55167	3.75701	4.9447	4.18763	3.50122	3.80046
C5	30.4649	30.9938	32.0557	16.5643	16.1369	16.1875	23.3689	21.5664	20.5497	9.62632	8.79736	8.31868	16.5676	16.3908	19.3108	18.8986	17.2371	17.5428
C6	29.8687	30.2209	31.5105	16.1182	15.8133	15.9752	22.1489	20.298	19.2372	9.23526	8.24146	7.89594	15.8046	15.4182	18.76	18.0792	16.2106	16.5081
C8	4.58287	4.73737	4.86615	2.50334	2.24164	2.32659	3.09075	2.79522	2.63761	1.3646	1.17462	1.07708	2.39293	2.47544	3.14346	2.73058	2.33537	2.38297
	TIGIT
	%C-to-T conversion
Editing positions	(-)KPT			(+)KPT185			(+)KPT276			(+)KPT330			(+)KPT8602
C4	25.1836	22.5949	23.8975	15.9033	12.3561	12.3319	21.9051	19.4634	16.5119	16.4729	13.2044	14.1886	15.9625	13.3419	12.6684
C12	0.155346	0.145393	0	0	0	0	0.117959	0	0	0.109039	0	0	0	0	0
C13	0.140811	0	0	0	0	0	0	0	0	0	0	0	0	0	0
C19	0.211773	0.177972	0.214865	0	0	0	0.182725	0.145197	0.116531	0.10739	0	0	0	0	0
SI Fig 7c
	A3A CBE PD-L1
	%C-to-T conversion
Editing positions	(-)KPT			(+)KPT185			(+)KPT276			(+)KPT330			(+)KPT335			(+)KPT8602
C4	41.2038	43.9919	39.2487	19.777	23.3647	23.5187	26.361	24.614	22.9132	28.0164	27.4044	23.0833	18.466	20.2761	21.0907	22.129	20.7419	22.1559
C7	35.1112	38.4644	34.301	16.9593	20.5646	20.6199	22.1065	21.055	19.3964	24.2538	23.5525	20.0575	15.8246	17.3418	18.398	18.6787	18.0332	19.3701
C12	21.8575	23.7335	20.9289	8.69733	10.2776	10.6047	13.4232	11.5528	11.3842	13.6257	12.5451	10.0976	8.48768	9.39755	9.71489	10.3379	9.47024	10.0932
C13	19.0336	19.6627	18.2906	6.53209	8.28475	8.22746	9.39103	8.31079	7.86932	12.1264	10.4003	8.7425	6.1969	7.26097	7.07389	7.65426	7.22518	7.29502
